# Supplementary material for: Genetic Analyses of Amphotericin B Susceptibility in Aspergillus fumigatus
Source: J Fungi (Basel). 2021 Oct 14;7(10):860. doi: 10.3390/jof7100860 (PMC8538161; doi:10.3390/jof7100860)
Supplement: Supplementary file 1 [file jof-07-00860-s001.zip]

Archive with 4 entries (4 files):
- Supplementary Table S1.pdf
- Supplementary Table S2.pdf
- Supplementary Table S3.pdf
- Supplementary_Figures.xlsx
