# Supplementary material for: Genetic Analyses of Amphotericin B Susceptibility in Aspergillus fumigatus
Source: J Fungi (Basel). 2021 Oct 14;7(10):860. doi: 10.3390/jof7100860 (PMC8538161; doi:10.3390/jof7100860)
Supplement: Supplementary file 1 [file jof-07-00860-s001.zip › Supplementary_Figures.xlsx]

## Sheet: Figure S1
Supplementary Figure S1. Quantile-Quantile (QQ) plot of the Amphotericin B GWAS.

## Sheet: Figure S2
Supplementary Figure S2. Growths of the 143 progeny strains in varying Amphotericin B concentrations, grouped based on the variant genotype at the sites (A) SNP 1, (B) SNP 2, (C) SNP 3, (D) SNP 4, and (E) SNP 5. Fungal growth was determined by calculating difference in OD530 at start (0 hr) and end of incubation (48 hr); this value was divided by fungal growth in the positive control to determine…

## Sheet: Figure S3
SNP 5 and SNP 1													SNP 4 and SNP 1													SNP 3 and SNP 1
SNP 5 and SNP 2													SNP 4 and SNP 2													SNP 3 and SNP 2
SNP 5 and SNP 3													SNP 4 and SNP 3													SNP 2 and SNP 1
SNP 5 and SNP 4
Supplementary Figure S3. Welch’s t-test p-values for the 10 pairwise SNP combinations in their associations with fungal growths at different Amphotericin B concentrations.
